# Supplementary material for: Genomic Investigation of Salmonella Typhi in Hong Kong Revealing the Predominance of Genotype 3.2.2 and the First Case of an Extensively Drug-Resistant H58 Genotype
Source: Microorganisms. 2023 Mar 6;11(3):667. doi: 10.3390/microorganisms11030667 (PMC10058776; doi:10.3390/microorganisms11030667)
Supplement: Supplementary file 1 [file microorganisms-11-00667-s001.zip]

Archive with 2 entries (2 files):
- microorganisms-2220969-supplementary-Figures S1 and S2.pdf
- microorganisms-2220969-supplementary-Tables S1-S3.xlsx
